# Supplementary material for: Hemorrhage Risk Associated with Anticoagulant and Antiplatelet Drug Combinations: Insights from the USFDA Adverse Event Reporting System
Source: J Clin Med. 2025 Sep 4;14(17):6262. doi: 10.3390/jcm14176262 (PMC12429624; doi:10.3390/jcm14176262)
Supplement: Supplementary file 1 [file jcm-14-06262-s001.zip]

Archive with 1 entries (1 files):
- jcm-3837433-supplementary.pdf
